# Supplementary material for: Global transcriptomic responses orchestrate difenoconazole resistance in Penicillium spp. causing blue mold of stored apple fruit
Source: BMC Genomics. 2020 Aug 24;21:574. doi: 10.1186/s12864-020-06987-z (PMC7444271; doi:10.1186/s12864-020-06987-z)
Supplement: Supplementary file 4 — Additional file 4: Table S1. Penicillium spp. genome statistics used in phylogenomic tree construction. [file 12864_2020_6987_MOESM4_ESM.xlsx]

## Sheet: Sheet1
Assembly	Penicillium crustosum G10	Penicillium expansum P11
# contigs > 0bp	434	630
# contigs >1000bp	385	630
total length	31342850	34733333
Largest contig	845405	691055
GC%	47.97	47.19
N50	208953	176477
N75	138539	80765
#N's per 100 kbp	15.11	0
BUSCO Completeness	96.6%[n:1312]	95.6%[n:4046]
