# Supplementary material for: Global transcriptomic responses orchestrate difenoconazole resistance in Penicillium spp. causing blue mold of stored apple fruit
Source: BMC Genomics. 2020 Aug 24;21:574. doi: 10.1186/s12864-020-06987-z (PMC7444271; doi:10.1186/s12864-020-06987-z)
Supplement: Supplementary file 6 — Additional file 6: Table S2. Transcriptome statistics for each sample observed across all 16 samples. [file 12864_2020_6987_MOESM6_ESM.xlsx]

## Sheet: Sheet1
Sample ID	DPMA	DPMD	DPMB	DPME	DGMA	DGME	DGMB	DGMC	AGMB	AGMC	AGMD	AGME	APMA	APMD	APME	APMC	Average
Database Coverage	0.789	0.801	0.814	0.794	0.671	0.698	0.72	0.656	0.718	0.698	0.723	0.697	0.787	0.798	0.804	0.793	0.747563
Avg. Mismatches per Transcript	3.74	3.995	3.02	3.382	58.067	58.531	62.878	58.208	65.299	59.48	62.902	58.275	3.938	4.718	4.17	4.817	32.2137
Unaligned	994	1684	1919	782	8530	6663	6712	8733	10148	9645	5661	5548	886	1051	1008	1167	4445.69
Avg. Alignment Length	1313.27	1129.44	1238.89	1317.59	1051.49	112.56	1138.01	1084.01	1109.05	1024.81	1128.11	1034.5	1456.26	1283.99	1330.6	1272.89	1126.59
Misassemblies	1556	2013	1974	1556	955	825	691	875	656	8618	660	939	1732	1465	1523	1489	1720.44
Transcripts > 1000 bp	12982	12689	13760	12952	11697	12694	13201	11909	12712	27911	12619	12112	14040	13005	13595	12856	13795.9
GeneMarkS-T Genes	17344	19775	19709	17409	19969	20213	19885	20241	19763	39140	19114	20263	17503	17849	18093	17775	20252.8
Transcripts > 500 bp	18939	20090	21508	19002	20444	21185	20902	20892	20867	42437	19877	20352	20060	19244	19891	19045	21545.9
Uniquely Aligned	24932	28498	29246	24774	25488	25910	24756	25887	23510	43797	23721	25542	25827	26212	26669	26103	26929.5
Aligned	27438	31674	32307	27319	27120	27481	26101	27541	24835	54927	24923	27207	28530	28622	29199	28543	29610.4
Transcripts	28432	33358	34226	28101	35650	34144	32813	36274	34983	64572	30584	32755	29416	29673	30207	29710	34056.1
Total Sequences	40187302	41411296	40999926	40637470	40549528	40245062	40082676	40811836	40681968	41496820	40720830	41497836	40727414	40445770	40469736	40850576	4.07385e+07
Sample ID Legend	DPMA	Difenoconazole treated P11
	DPMD	Difenoconazole treated P11
	DPMB	Difenoconazole treated P11
	DPME	Difenoconazole treated P11
	DGMA	Difenoconazole treated G10
	DGME	Difenoconazole treated G10
	DGMB	Difenoconazole treated G10
	DGMC	Difenoconazole treated G10
	AGMB	Acetone treated G10
	AGMC	Acetone treated G10
	AGMD	Acetone treated G10
	AGME	Acetone treated G10
	APMA	Acetone treated P11
	APMD	Acetone treated P11
	APME	Acetone treated P11
	APMC	Acetone treated P11
